# Supplementary material for: A secretory protein neudesin regulates splenic red pulp macrophages in erythrophagocytosis and iron recycling
Source: Commun Biol. 2024 Jan 25;7:129. doi: 10.1038/s42003-024-05802-9 (PMC10811329; doi:10.1038/s42003-024-05802-9)
Supplement: Supplementary file 4 — Supplementary Data [file 42003_2024_5802_MOESM4_ESM.xlsx]

## Sheet: Figure 1
Figure 1a	Brain	WAT	Spleen	Liver	Thymus	BM
	0.7012	0.4103	0.3413	0.1909	0.0418	0.0205
	1.1286	0.3486	0.256	0.2472	0.1562	0.0856
	1.5084	0.4244	0.3321	0.1813	0.0434	0.0352
	0.7855	0.2865	0.2219	0.2268	0.0384	0.0157
	0.9365	0.2581	0.3875	0.1851	0.151	0.0251
Figure 1c	WT	KO
	74	77
	83	70
	65	70
	64	86
	61	76
	64	63
	53	67
	61	79
	63	80
	69	75
	75	74
	70	61
	61	59
	69	74
	60	69
Figure 1d	TER119+		CD45+
	WT	KO	WT	KO
	8.7689	14.7415	8.00443	14.4375
	5.55506	17.4776	6.43383	16.9839
	11.652	8.98537	13.1661	9.32232
	5.23941	16.0665	6.39695	18.3335
	16.0665	18.6828	14.3151	9.00294
	11.0512	13.248	9.77804	9.6078
	9.73076	14.0081	8.47368	8.71368
	6.16441	21.0667	5.55138	10.5333
	15.1841	30.4647	9.93353	12.7353
	16.9375	20.9055	8.96246	11.907
	15.2266	21.7176	11.1467	9.85576
	15.5341	10.4122	12.0169	8.44233
	8.08432	16.2716	8.12621	11.0547
	8.95055	9.34538	10.4259	8.27366
	12.1828	8.08537	9.37969	6.03556
	11.6865		11.3135
Figure 1e		WT								KO
	Normal	19.7578	17.8044	6.28768	14.6677	16.318	13.7566	3.41463	10.3448	10.0372	10.6719	8.23529	7.06714	12.8102	13.4223	11.0638	9.31123
	Hypertonic	57.9491	80.8453	61.6624	52.3095	46.7681	67.3367	49.5238	41.9142	43.6823	37.4016	40	40.7547	57.0864	44.2786	47.7786	46.5273
	No sugar	54.7015	52.6485	65.6595	52.0948	52.7197	48.6957	60.2459	47.4627	42.9119	26.9625	23.7082	21.6828	45.779	30.1863	26.7343	24.8815
Figure 1f	WT	KO
	0.149026	0.114083
	0.0731898	0.0951524
	0.126934	0.071674
	0.0799202	0.138738
	0.107935	0.08825
	0.113182	0.104233
	0.139287	0.109696
	0.147452	0.101928
	0.10264	0.0946972
	0.0760842	0.132448
	0.0985719	0.0786891
	0.0817831	0.0865949
	0.110831	0.0615816
	0.0755628	0.0705587
	0.0892841	0.0774277
Figure 1g	WT	KO
	0.149026	0.114083
	0.0731898	0.0951524
	0.126934	0.071674
	0.21021	0.135443
	0.0530072	0.0617724
	0.299057	0.0645321
	0.182907	0.109696
	0.067152	0.200346
	0.0934394	0.0180551
	0.16736	0.0743417
	0.0477694	0.167417
	0.0953508	0.0849688
	0.0522381	0.0813705
	0.0746827	0.0503505
	0.046912	0.10206
		0.0719607

## Sheet: Figure 2
Figure 2c	days after biotinylation	WT												KO
	3	100	100	100	100	100	100	100	100	100	100	100	100	100	100	100	100	100	100	100	100	100	100
	10	74.1023	71.4765	78.2655	68.2981	76.7708	78.8701	78.232	76.907	71.0526	80.0195	79.9187	81.0748	70.8995	67.7182	80.5845	78.2979	80.021	76.4581	69.0889	69.4644	78.7559	81.7837
	17	53.21	52.2371	59.1006	47.8309	60.3125	57.7401	73.0387	59.2477	49.5789	63.7431	66.4614	62.448	26.7725	39.327	62.4217	57.5532	45.1104	40.6151	38.1779	50.3834	47.8627	46.7935
	24	33.6235	33.7808	36.4026	26.5851	38.75	26.1017	60	41.9018	33.6842	46.1971	41.981	42.4002	8.99471	22.2923	34.7599	23.7234	12.408	19.6182	11.4968	19.494	27.2648	22.5959
Figure 2d		days after injection	WT																			KO
	0	0	799	923	913	880	836	898	812	841	866	845	938	875	981	788	870	885	845			915	954	968	916	941	929	899	983	878	919	853	893	836	828	783	981	830	969
	4	4	377	386	425	638	558	678	582													447	502	475	366	401	419	479	555	549
	8	8	782	802	857	817	824	775	742	924	828	936	794	792	792	751	816					736	789	754	721	819	797	619	863	720	834	727	863	992	803	1014	844	786	630	768
Figure 2e		days after injection	WT																			KO
	0	0	13.1	14.7	16.1	13.6	13.6	14	13	13.2	13.6	13.7	14.9	13.9	15.1	13	14.2	14.1	13.5			14.1	15.1	15.3	14.5	14.7	14.5	13.7	15.3	13.7	14.8	13.4	13.7	13.4	13	12.5	15.2	13.2	15.2
	4	4	9.6	9.9	10.6	17.4	14.3	18.4	15.7													11.9	13.1	12.5	9.1	10.6	10.9	12.3	13.5	10.6
	8	8	13	13.2	14	13.1	12.6	12.9	12.1	15.1	13.4	14.6	13	15.1	13.6	12.7	13.7					11.3	12.6	12.5	11.5	13.1	12.7	10.5	13.7	11.3	12.6	11.4	13.5	12.3	12.7	11.1	13.7	12.6	12.4	11.4
Figure 2f		days after injection	WT																			KO
	0	0	42.6	49.5	55.6	46.3	44.7	47.9	44.8	46.8	46.7	46	50.6	47.2	52.7	42	46.5	47.3	44.5			47.8	49.6	52.1	49.7	53.2	51.2	47.7	52.7	46.6	49.9	45.9	48.1	45	42.7	41.3	51.1	43.7	51.3
	4	4	20.2	19.6	22.6	31.1	26.3	24.4	29													20.4	23.2	20.2	18.6	22.2	17.8	24.8	23.9	19.3
	8	8	43	45.3	48.4	45	44.4	45.5	43.4	43.5	44.8	49.3	44.1	47.5	44.9	41.7	44.8					39.4	43.3	41.8	40.9	45.3	44.8	37.6	48.4	39.7	42.7	39.8	45.2	52.6	43.1	54.7	46.1	44	37.6	36
Figure 2g	0	8.46323e-08	5.9844e-08	1.3466e-07
	2	1.96622e-05	0.00014985	0.00014985
	4	0.000105226	0.00017697	0.00029763
	6	8.66635e-05	0.00011356	1.7598e-05
Figure 2i	days after biotinylation	WT RBCs > WT mice												WT RBCs > KO mice												KO RBCs > WT mice												KO RBCs > KO mice
	1	100	100	100	100	100	100	100	100	100	100			100	100	100	100	100	100							100	100	100	100	100								100	100	100	100	100	100
	8	79.1412	81.2007	80.8392	81.9958	80.1542	77.7038	79.756	86.1317	93.0417	91.1031			84.6784	67.2347	85.6928	73.8841	84.6353	96.8142							82.1115	80.7482	80.7929	88.2286	85.7455								77.3067	76.3716	67.6284	67.2347	85.6928	73.8841
	15	62.6465	64.6765	61.7246	64.2099	66.2939	67.6101	68.4596	74.0999	74.5532	65.5385			61.1146	42.6781	69.5066	57.7253	64.5513	71.1618							63.1046	61.2699	63.357	72.3233	67.0082								56.5888	51.6564	66.3815	42.6781	69.5066	57.7253
	22	36.7193	52.4687	52.683	45.3467	48.0878	47.6182	46.6005	51.6804	53.9144	39.6144			37.3204	24.4779	40.9033	32.438	42.4979	45.6213							43.6332	44.2383	46.782	48.2697	45.665								40.2613	23.6786	32.4865	24.4779	40.9033	32.438
Figure 2k	days after biotinylation	WT sham												KO sham												WT splenectomy												KO splenectomy
	3	100	100	100	100									100	100	100	100									100	100	100	100	100	100							100	100	100	100	100	100
	10	80.0195	79.9187	81.0748	77.0916									69.4644	78.7559	81.7837	78.6562									69.0279	75.466	80.6162	81.0721	76.0179	71.5758							83.8081	83.5164	80.4901	57.9284	79.2234	81.7514
	17	63.7431	66.4614	62.448	59.8898									50.3835	47.8627	46.7935	49.5									71.993	53.295	60.2415	65.0953	57.2749	53.0826							71.6569	66.9471	70.1835	33.8179	62.0236	66.0322
	24	46.1971	41.981	42.4002	42.1062									19.494	27.2648	22.5959	29.4499									42.118	34.1376	50.4322	48.8546	34.8882	36.5386							53.2713	52.2295	45.1694	20.1034	42.5711	49.6838

## Sheet: Figure 3
Figure 3b	WT	KO
	3.7595	3.96869
	6.53986	7.36426
	14.7205	12.046
	6.56567	7.61832
	5.23346	5.27202
	6.30254	5.73421
	5.20965	6.92513
	10.767	11.1685
	6.42998	7.53861
	5.72388	6.8275
	6.86251	3.88826
	3.51801	2.78067
	5.40163	8.16145
	11.7241	7.21648
	8.61697	3.21211
Figure 3f	WT	KO
	42.937	53.261
	34.811	42.009
	20.226	43.119
	44.061	44.206
	39.717	82.7
	67.2	69.7
	65.6	74.2
	63	72.7
	64.7	69.4
	71	83.4
	68.6	65.8
	57.9	57.1
	57.1	64.2
	52.8	66.7
	41.9	63.2
Figure 3g	F4/80+	B220+	CD4+	CD8+	CD11c+	Gr-1+	NK1.1+
	0.77	0.5	0.2	0.18	0.41	0.068	0.18
	1.18	0.75	0.26	0.15	0.35	0.021	0.12
	1.05	0.6	0.25	0.25	0.39	0.048	0.21
	0.91	0.52	0.21	0.16	0.45	0.03	0.14
	1.09	0.72	0.24	0.21	0.32	0.055	0.15
Figure 3i		WT								KO
	Spleen	172.374	96.1001	171.853	213.517	138.38	124.927	84.2686	267.116	167.14	143.824	91.0358	70.2227	70.5948	117.772	74.9559	66.1255
	Liver	9.59127	21.4139	19.6964	17.601	18.1157	15.6165	25.8237	18.4783	17.7083	18.1361	23.0905	23.3117	39.1158	18.8571	22.6796	31.2766
	Kidney	12.6747	15.1055	17.3773	29.0094	21.6985	15.0791	24.8354	20.0519	19.2392	26.3575	27.6763	26.3314	22.9552	13.9325	21.0719	27.7549
Figure 3j	WT	KO
	140.187	102.804
	114.019	89.7196
	115.888	95.3271
	99.0654	104.673
	110.3	123.365
	121.2	119.626

## Sheet: Figure 4
Figure 4a		WT																					KO
	F4/80	2586	2465	2808	2374	1828	2141	1963	2454	2639	2225	2589	1772	2076	2051	2021	2991	4080	3559	3592			2817	2547	2641	2304	2139	1950	2259	2072	2349	2629	2452	2566	2205	2222	1832	1918	2745	3379	3883	3550
	CD11b	1292	1282	1564	1722	1388	1448	1486	1610	2718	2704	2708	3318										1642	1300	1476	1376	1426	1440	1454	1242	3684	2814	2720	2492
	VCAM1	4421	4637	3083	6681	3605	3339	2507	4009	3779	9821	7872	8955	12922	8752	9862	8474	7959	8374	10976	6083	8374	5597	6306	6750	4689	2775	3327	4336	4849	9395	7939	11362	9325	10257	8540	8246	7184	6345	6761	10410	10403
	Stabilin-2	6495	5320	5510	5545	3436	4176	4340	4577														4610	5620	5195	7180	4641	4498	6987	7026
	Tim-4	17165	12918	16659	17346	9543	8293	10542	10713														16911	17691	12908	12906	11172	12571	9300	13138
	Axl	6496	5702	6067	6058	5184	6286	4532	5213	5916	5480	5024	6758										6806	6208	5804	7179	6087	6392	4967	5259	4585	4660	7850	5463	5161
	FcγR1	2981	2370	2377	2722	2707	3073	3340	3468	3530	3039	3018	2951	2934	2947	3600	2745	3505	2424	3391			3447	3561	3370	3078	3732	3731	3193	3476	3244	3578	3516	3428	3070	3217	2529	3061	2507	2633	3645	3379
	FcγR2/3	1311	1077	1217	1191	1047	1069	1068	1021	1241	1291	1263	1258										1314	2053	1835	1322	1218	1282	1046	1220	1157	1218	1805	1398	1112
	FcγR4	5160	4549	4964	5424	5050	4080	5133	5184	4966	4394	4868	5720										5775	5959	6327	6167	5613	5480	5428	5730	5164	6129	5243	5728	5559
	SIRPα	1484	1520	1846	1756	2227	2309	2285	2624	1631	1690	1607	1726	1427	1595	1455	1427						1656	1627	1860	1740	2406	2618	2559	2485	1788	1690	1613	1614	1355	1523	1633	1531
	CD163	14336	19487	14104	14284	14321	14975	16893	20101	17258	14234	14280	14995	16781	16562	13900	15120	17847	15432	16490	14706	14511	17751	23183	26108	20349	15312	16707	18084	14151	11150	15570	16335	21933	17073	17490	22783	17945	14984	19327	22396
	CD206	2592	2828	3311	3085	3030	3559	3709	4086	2957	3095	2683	3523										3398	2927	3077	3029	3293	4392	4124	3539	3237	3075	3266	3089
Figure 4c	Adgre1		Fcgr1		Fcgr2b		Fcgr3		Fcgr4		Cd163
	WT	KO	WT	KO	WT	KO	WT	KO	WT	KO	WT	KO
	0.000104805	7.6722e-05	6.64177e-06	8.29113e-06	5.71002e-07	8.8981e-07	3.62917e-05	3.8096e-05	2.44467e-05	4.11143e-05	9.13604e-06	3.33952e-05
	7.6722e-05	8.57205e-05	9.92845e-06	2.4788e-05	6.69692e-07	5.11061e-07	6.01949e-05	8.22286e-05	5.24027e-05	0.000114688	3.22576e-05	4.16882e-05
	5.06176e-05	0.000101939	2.92744e-05	6.40696e-05	6.51379e-07	2.8315e-06	9.57744e-05	0.000263483	4.9576e-05	0.000167913	3.2482e-05	9.91519e-05
	4.85557e-05	6.31876e-05	3.94395e-05	4.46803e-05	9.47087e-07	2.67877e-06	0.000110781	0.000181216	6.96267e-05	8.87434e-05	3.48133e-05	4.19782e-05
	3.65441e-05	5.89561e-05	2.80819e-05	4.59365e-05	5.78973e-07	1.22397e-06	7.56658e-05	0.000209611	5.24027e-05	0.000102648	1.95835e-05	7.15842e-05
Figure 4d	Hmox1		Slc40a1		Spic
	WT	KO	WT	KO	WT	KO
	0.000272775	0.000898621	6.86681e-05	0.000312537	0.000101939	0.000304768
	0.00086801	0.00143972	0.000277823	0.000292353	0.000175043	0.000333506
	0.00053804	0.000892414	0.00026902	0.000326642	0.000194223	0.000272775
	0.000622344	0.000667012	0.000270891	0.000357443	0.000218512	0.000242454
	0.000509016	0.000821188	0.000203879	0.000396608	0.00012039	0.000298496

## Sheet: Figure 5
Figure 5b	WT	KO
	77.4	64.5
	72.4	59.9
	69.7	63.5
	92.6	83.2
	93.1	88.7
	91	91.1
	64.1	70.4
	65.2	74.9
	71.4	74.6
Figure 5c		WT									KO
	RBCs	9.1	10.6	12	13.2	12.3	10.7	9.9	11.8	9.2	15.8	18.1	16.9	16.6	12.5	7.1	11.8	20.3	13.5
	Thymocytes	8.5	5.9	3.3	4.5	8.9	6.9	5.1	4.7		10.4	8.2	9.4	9.7	10.3	4.1	3.8	4.2
	E. coli	28.7	26.8	31.7	32	20.3	31.6	32.1	33.7		25	28.7	33.6	32.7	26	20.8	26.8	27.1
Figure 5d		WT						KO
	Control	11.1	13.7	12.9	14.3	12.1	13.3	19.1	15.7	14.2	18.2	16.9	12.1
	+ neudesin	13.2	14.1	10.9	11.2	12.4	15.1	12.5	13.9	14.2	12.8	13.2	11.5
Figure 5e	Fcgr1
		WT						KO
	Control	716	667	741	750	698	641	796	888	856	902	753	811
	+ neudesin	634	654	699	708	622	659	685	742	716	707	691	734
	Fcgr2/3
		WT						KO
	Control	12212	11143	12047	11853	12584	11036	12314	13515	12576	12587	13298	12964
	+ neudesin	8868	9266	9920	8991	10597	9510	10039	10708	11222	9575	9948	10463
	Fcgr4
		WT						KO
	Control	1892	1623	1985	1540	1318	1637	1945	1885	1991	1500	1404	1537
	+ neudesin	1477	1606	1667	1217	1302	1358	1809	1964	1877	1365	1572	1508
Figure 5g	pERK / ERK
		WT				KO
	Control	0.971202	0.898247	1.13055	1.05971	0.820966	0.771186	0.522018	0.756336
	+ neudesin	1.41642	1.04838	0.931552	1.21056	1.01856	0.759633	1.07972	1.15974
	pAKT / AKT
		WT				KO
	Control	0.929356	1.13375	0.936893	0.985132	0.994258	0.899409	1.21833	1.08935
	+ neudesin	1.01007	0.826858	1.09354	1.15396	1.06359	1.5121	0.902334	1.23242
	pCREB / CREB
		WT				KO
	Control	0.731231	0.805797	1.46297	1.02684	0.584058	0.979389	0.802588	1.12356
	+ neudesin	0.858978	0.935901	1.12034	0.954361	1.02871	1.03073	0.627177	0.892813
Figure 5h		WT						KO
	Control	12.1	14.5	11.9	13.5	12.1	13.1	18.6	16.2	15.2	20.1	14.5	13.7
	+ U0216	19.2	19.1	16.3	18.2	13.4	14.4	18.8	17.5	15.8	13.9	19.1	14.3
Figure 5i		WT						KO
	Control	725	689	739	691	758	642	901	853	768	847	798	832
	+ U0126	889	725	839	884	785	832	894	862	886	824	768	875

## Sheet: Sheet6
Figure 6a	RBC		Hb		Ht		MCV		MCH		MCHC
	WT	KO	WT	KO	WT	KO	WT	KO	WT	KO	WT	KO
	796	598	18.8	11.8	37.9	28	47.7	46.8	23.6	19.7	49.5	42.1
	770	510	13.2	7.2	33.7	23.3	43.8	45.7	17.2	14.2	39.2	31.1
	755	420	8	6.4	33.5	19.7	44.4	46.8	10.6	15.2	23.9	32.4
	540	587	12	11.6	22.5	27.3	41.7	46.6	22.2	19.7	53.1	42.3
	893	599	9.8	10	46.6	28.5	52.2	47.5	11	16.7	21	35.2
	945	689	13.1	10.4	46	31.6	48.7	45.9	13.9	15	28.6	32.8
	924	840	9.7	5.1	42.9	41.2	46.4	49	10.5	6.1	22.6	12.4
	903	489	11.3	5.8	43.9	17.2	48.6	35.2	12.5	11.9	25.8	33.7
	563	604	8.6	10	22.9	27.5	40.6	45.6	15.3	16.5	37.6	36.2
	782	549	11.3	8.5	35.2	27.8	45	50.7	14.5	15.5	32.1	30.7
	855	329	12.7	8	40.2	17.6	47	53.4	14.9	24.3	31.6	45.5
	648	293	11.2	7.2	34.8	12	53.7	41	17.3	24.7	32.2	60.1
	611	1250	10.5		31.7		51.9		17.1		33	0
	1310	760
	1060	1040
	1170
Figure 6b	WBC		PLT
	WT	KO	WT	KO
	2.9	0.7	482	671
	2.4	0.4	1025	460
	0.2	1.1	300	306
	1.2	1.3	420	1058
	0.3	0.8	708	554
	0.5		735	1030
			1392	752
			750	676
			787	756
			852	429
			863	494
			819	535
			469
Figure 6c	Epo		Bilirubin
	WT	KO	WT	KO
	242.08	225.619	0.357143	0.183398
	258.541	317.331	0.164093	0.183398
	197.4	159.774	0.173745	0.15444
	199.751	197.4	0.183398	0.23166
	171.532	190.345	0.173745	0.135135
	150.368	195.048	0.144788	0.164093
	230.322	180.939	0.183398	0.202703
	143.313	230.322	0.183398	0.173745
	164.477	282.057	0.15444	0.144788
	187.993	187.993	0.183398
	152.719	185.642	0.135135
	187.993	192.697
		199.751
Figure 6d	WT	KO
	54	86
	58	94
	100	90
	79	66
	87	83
	65	67
	59	85
	96	97
	95	85
	66	128
	90	88
	72	113
	73
Figure 6e	TER119+		CD45+
	WT	KO	WT	KO
	10.1	18.7	14.4	27.6
	14.7	20.1	21.4	27.5
	24.6	29.5	38.2	39.9
	22.5	15.6	35.8	27.2
	19.1	24.9	34.6	32.5
	22.5	18.4	30.9	22.9
	13.5	15.9	19.6	34.6
	11.1	13.8	18.1	14.3
	16.3	11.9	24.2	20.6
	10.8	15.6	14.1	29.8
	14.7	17.8	24.1	21.6
	19.3	19.5	22.7	24.1
	11.5		17.7
Figure 6f	WT	KO
	2.42	4.28
	3.23	5.17
	6.41	5.94
	4.9	4.38
	4.81	5.58
	4.2	3.62
	3.07	4.43
	2.4	2.25
	4.21	3.29
	3.11	4.11
	3.98	3.26
	3.54	3.3
	3.34
Figure 6g	Fcgr1		Fcgr2/3		Fcgr4
	WT	KO	WT	KO	WT	KO
	6501	10892	2881	3320	9958	12024
	7458	9114	3324	3040	11104	11751
	6950	11348	2890	3255	11883	12889
	10422	7694	3088	2736	8869	12636
	10912	9557	2890	3472	9738	14498
	12002	10960	3002	3253	10393	13709
	9007	11822	2795	3606	10285	12810
	11815	8784	4365	3709	14947	15428
	14060	10568	3057	3568	10262	14161
	8236	10689	3541	3534	10112	26085
	11340	12150	3054	3158	10347	14752
	14164	13083	3003	2890	11007	20599
	9383		3141		13238

## Sheet: Table 1
RBC		Hb		Ht		MCH		MCV		WBC		PLT		Reticulocytes
WT	KO	WT	KO	WT	KO	WT	KO	WT	KO	WT	KO	WT	KO	WT	KO
799	915	13.1	14.1	42.6	47.8	16.4	15.4	53.3	52.2	1800	2000	114.1	104	1.35606	1.3366
923	954	14.7	15.1	49.5	49.6	15.9	15.8	53.6	52	1400	900	15.3	105.8	1.64331	1.28411
913	968	14.7	15.3	55.6	52.1	16.1	15.8	54.9	53.8	3200	2000	140.3	140.1	1.49225	1.15616
880	916	13.6	14.5	46.3	49.7	15.5	15.8	52.6	54.3	600	2900	17.5	120.8	1.61645	1.76059
836	941	13.6	14.7	44.7	53.2	16.3	15.6	53.5	56.5	1800	3700	113.4	96.5	1.14408	1.25602
898	929	14	14.5	47.9	51.2	15.6	15.6	53.3	55.1	8400	3100	125.7	97.6	1.66049	1.38399
812	899	13	13.7	44.8	47.7	16	15.2	55.2	53.1	3700	3400	79.8	106.1	1.54208	1.08184
841	983	13.2	15.3	46.8	52.7	15.7	15.6	55.6	53.6	3100	7300	129.5	141.9	2.21477	1.67336
866	878	13.6	13.7	46.7	46.6	15.7	15.6	53.9	53.1	2300	1800	87.9	113.2	1.52694	1.82962
845	919	13.7	14.8	46	49.9	16.2	16.1	54.4	54.3	6700	7900	90.6	138.7	2.07125	1.79915
938	853	14.9	13.4	50.6	45.9	15.9	15.7	53.9	53.8	3000	2100	56.8	117.3	1.9306	1.40585
875	893	13.9	13.7	47.2	48.1	15.9	15.3	53.9	53.9	3600	6300	68.2	102.3	1.59275	2.09488
981	836	15.1	13.4	52.7	45	15.4	16	53.7	53.8	4400	3900	57.8	82	1.7994	2.24368
788	828	13	13	42	42.7	16.5	15.7	53.3	51.6	2900	2300	100.4	84.1	1.86599	1.83834
870	783	14.2	12.5	46.5	41.3	16.3	16	53.4	52.7	2600	2600	98.2	80.5	1.59232	1.87023
885	981	14.1	15.2	47.3	51.1	15.9	15.5	53.4	52.1	2100	4300	81.8	100.6	1.43411	1.61808
845	830	13.5	13.2	44.5	43.7	16	15.9	52.7	52.7	900	2900	98.3	94.4	2.0878	1.88647
	969		15.2		51.3		15.7		52.9		4000		104.3	2.2281	1.4898
														1.51292	1.71471
														2.08844
														1.66954
														1.69357

## Sheet: Supplementary Figure 1
Supplementary Figure 1b		WT												KO
	ProE	0.0756558	0.0705953	0.0921748	0.107571	0.0968121	0.0268379	0.103576	0.0216812	0.0304357	0.109899			0.0818566	0.14382	0.199459	0.109327	0.20864	0.08803	0.0131744	0.0292929	0.0171393	0.0127901	0.00898028	0.0589439
	TER119+CD71+	6.02906	9.43756	9.28642	7.01482	7.60358	4.5936	5.57789	5.4912	4.94581	3.78939			6.33755	6.67725	6.39273	6.63205	6.51488	4.7329	2.871	4.14091	5.37517	6.24713	6.00075	4.77876
	TER119+CD71-	4.0914	7.33398	7.39412	7.48723	7.56806	5.72702	7.23937	7.79292	9.51751	4.37126			5.27399	3.79891	8.66564	6.32866	7.24247	5.99898	4.52556	6.29495	5.80164	7.7786	7.15023	6.39603
Supplementary Figure 1c		WT												KO
	ProE	0.151445	0.0757399	0.399864	0.215641	0.273262	0.155739	0.16407	0.203136	0.163084	0.535249			0.280897	0.270648	0.144621	0.125793	0.159174	0.105877	0.25324	0.220898	0.122208	0.226668	0.308189
	TER119+CD71+	9.70087	11.2095	20.7766	11.2637	8.91615	3.32762	5.6689	12.5719	7.35918	10.2542			11.3763	25.3056	13.7932	18.8468	10.7442	13.5059	12.5591	12.1003	15.18	12.0497	13.062
	TER119+CD71-	118.118	117.397	111.358	96.0323	74.7411	64.8548	81.175	150.328	106.732	100.521			155.53	149.786	177.385	135.066	165.699	112.807	178.641	134.581	114.038	206.933	190.954	111.807
Supplementary Figure 1d	Reticulocytes
	WT	KO
	1.35606	1.3366
	1.64331	1.28411
	1.49225	1.15616
	1.61645	1.76059
	1.14408	1.25602
	1.66049	1.38399
	1.54208	1.08184
	2.21477	1.67336
	1.52694	1.82962
	2.07125	1.79915
	1.9306	1.40585
	1.59275	2.09488
	1.7994	2.24368
	1.86599	1.83834
	1.59232	1.87023
	1.43411	1.61808
	2.0878	1.88647
	2.2281	1.4898
	1.51292	1.71471
	2.08844
	1.66954
	1.69357
Supplementary Figure 1e	WT	KO
	382	385.3
	278.7	197
	392	178.667
	207	221
	119.6	119.6
	111.6	177.6
	117.6	149.6
	151.6	115.6
	209.6	135.6
	165.6	325.6
		275.6

## Sheet: Supplementary Figure 2
Supplementary Figure 2a		WT											KO
	Control	26.85	27	28.05	26.3	23.07	22.42	22.51	20.9	27.3	23.8	21.3	25.14	22.2	22.82	23.5	24.7	25.6	24.1	25.4
	+ Neudesin	26.64	26.7	25.2	23.17	22.6	22.17	25.5	24.7	22			25.23	24.9	24.8	22.5	25.6	25.3	25.6	25.6
Supplementary Figure 2b		WT											KO
	Control	0.078	0.069	0.069	0.073	0.061	0.065	0.06	0.058	0.082	0.075	0.077	0.088	0.075	0.075	0.074	0.118	0.096	0.085	0.099
	+ Neudesin	0.073	0.072	0.077	0.069	0.066	0.06	0.066	0.117	0.1			0.073	0.071	0.1	0.07	0.12	0.085	0.088	0.081
Supplementary Figure 2c		WT											KO
	Control	21.76	24.72	27.04	21.52	28.8	23.68	17.6	22.64	26.88	35.28	22.32	36	34.24	21.92	34.16	45.2	36.08	32.4	46.48
	+ Neudesin	28.64	28.32	35.52	27.76	23.36	22.72	29.44	42.64	54.08			30.24	25.2	41.12	25.36	39.36	48	49.28	31.12
Supplementary Figure 2d		WT											KO
	Control	11.1411	10.5802	11.9787	12.5462	15.264	11.3427	8.888	10.5729	17.2838	10.9368	8.23608	17.532	20.3386	11.6614	16.9775	26.2612	14.0712	13.5432	21.4738
	+ Neudesin	12.6589	12.3475	20.7082	12.8251	10.0448	11.3373	12.777	24.518	25.5258			13.9104	13.2048	19.5731	12.959	21.6874	17.472	23.7037	9.83392
Supplementary Figure 2e		WT											KO
	Control	10.6189	14.1398	15.0613	8.97384	13.536	12.3373	8.712	12.0671	9.59616	24.3432	14.0839	18.468	13.9014	10.2586	17.1825	18.9388	22.0088	18.8568	25.0062
	+ Neudesin	15.9811	15.9725	14.8118	14.9349	13.3152	11.3827	16.663	18.122	28.5542			16.3296	11.9952	21.5469	12.401	17.6726	30.528	25.5763	21.2861
Supplementary Figure 2f		WT											KO
	Control	1.43355	1.90888	2.06339	1.13968	1.73261	1.6532	1.20226	1.59286	0.863654	2.8725	2.43652	2.64092	2.43275	1.38491	2.30245	2.06433	2.61905	1.96111	2.05051
	+ Neudesin	2.22138	2.04448	2.11809	1.85193	1.6644	1.52529	2.41614	2.89952	4.93988			2.4821	1.63135	2.47789	1.47572	1.62588	3.6023	2.83897	1.8306
Supplementary Figure 2g		WT											KO
	Control	2767	2476	2340	2445	2298	2312	2493	2361	2142	2196	2145	3241	2642	3463	2804	1845	2963	2529	2288
	+ Neudesin	2069	2349	2843	1938	1920	2276	1904	2088	1698			2956	3087	1961	1975	2984	2592	2922	2912
Supplementary Figure 2h		WT											KO
	Control	2644	1940	1967	2249	2498	2407	3954	2685	2383	1846	2846	2681	3501	4086	3228	2844	3434	4223	2719
	+ Neudesin	2192	2259	2631	2662	2918	2546	2459	2941	2052			2501	3176	3413	3242	2958	3368	2919	3283
Supplementary Figure 2i		WT											KO
	Control	10047	8695	9396	9347	9482	9817	11239	9660	9814	13131	9654	8534	12855	14140	11744	16463	15242	14004	9690
	+ Neudesin	8383	7660	11991	12371	9814	13104	11147	5666	9428			7752	14432	11722	11698	11041	13060	13729	10068

## Sheet: Supplementary Figure 3
Supplementary Figure 3a		WT										KO
	Control	21.2	24.2	23.7	23.8	27.3	25.9	26.9	26.8			22.1	21.9	22.7	25.1	26.6	23.4	28.6	23	25.2	25.3
	+ Neudesin	21.9	22	19.6	21.6	27.5	23.9	28.2	25.9	26.8		22	23.4	23.3	24.8	22.9	21.6	27.3	23.9	26.1
Supplementary Figure 3b		WT										KO
	Control	0.065	0.072	0.062	0.06	0.078	0.07	0.1	0.058			0.069	0.074	0.074	0.077	0.082	0.091	0.087	0.07	0.075	0.077
	+ Neudesin	0.06	0.078	0.065	0.056	0.088	0.062	0.069	0.065	0.101		0.093	0.073	0.085	0.103	0.087	0.08	0.077	0.069	0.074
Supplementary Figure 3c		WT										KO
	Control	32.4	28	37.92	25.04	42.96	37.76	21.76	21.92			24.48	19.36	28.72	46.56	40.4	25.68	45.84	38.32	29.84	19.2
	+ Neudesin	32.32	41.04	23.68	24.64	52.96	35.36	48.64	37.52	36.24		39.04	23.36	36.88	52.16	32.16	17.6	36.56	39.36	38.4
Supplementary Figure 3d		WT										KO
	Control	12.5712	8.876	12.9686	12.7704	19.7186	18.9555	11.0976	8.52688			10.9181	5.7112	10.2243	24.2112	21.9372	12.6602	17.7401	19.6198	14.4127	9.3504
	+ Neudesin	12.9603	11.7374	7.29344	10.8662	27.2744	15.0987	20.0883	18.3098	17.3227		13.5078	7.56864	9.4044	31.5568	19.7462	10.7184	17.6219	19.8768	17.7408
Supplementary Figure 3e		WT										KO
	Control	19.8288	19.124	24.9514	12.2696	23.2414	18.8045	10.6624	13.3931			13.5619	13.6488	18.4957	22.3488	18.4628	13.0198	28.0999	18.7002	15.4273	9.8496
	+ Neudesin	19.3597	29.3026	16.3866	13.7738	25.6856	20.2613	28.5517	19.2102	18.9173		25.5322	15.7914	27.4756	20.6032	12.4138	6.8816	18.9381	19.4832	20.6592
Supplementary Figure 3f		WT										KO
	Control	2.52487	2.27576	2.91099	2.24534	4.64827	3.83611	2.30308	2.67862			1.5325	1.6697	2.16399	3.48641	3.58178	2.16128	3.82159	3.75873	2.85405	1.96992
	+ Neudesin	2.47159	3.26235	2.05378	2.01097	5.26555	3.97121	5.48192	4.03415	4.42664		2.50215	1.76863	3.41613	5.04778	2.4331	1.50019	3.80655	4.79287	3.78063
Supplementary Figure 3g		WT										KO
	Control	2085	2675	2082	3257	3364	2530	4145	3839			2716	2282	2072	4116	4063	3339	3616	3984	3852	3051
	+ Neudesin	2595	2985	2315	3212	3669	3762	2973	3082	3069		4084	2816	2332	3577	4574	4145	3783	4872	3624
Supplementary Figure 3h		WT										KO
	Control	3311	3632	3566	2479	2880	2739	3199	3373			4898	3957	3367	2457	2571	2892	2195	3076	3120	3195
	+ Neudesin	3430	3803	3449	2441	2877	3023	2696	2878	2499		4653	4476	3573	2616	3011	3154	3223	2495	3397
Supplementary Figure 3i		WT										KO
	Control	9307	10094	7842	10146	9590	9208	13689	10271			9478	10243	8874	11131	11251	12791	8457	10587	12811	10294
	+ Neudesin	9710	11065	9584	8607	9192	9996	9280	9686	11180		15188	11938	11472	12414	12800	12202	14365	10736	14147
